# Supplementary material for: Differential Activation of NRF2 Signaling Pathway in Renal-Cell Carcinoma Caki Cell Lines
Source: Biomedicines. 2023 Mar 24;11(4):1010. doi: 10.3390/biomedicines11041010 (PMC10135738; doi:10.3390/biomedicines11041010)
Supplement: Supplementary file 1 [file biomedicines-11-01010-s001.zip]

Archive with 2 entries (2 files):
- biomedicines-2248930-supplementary Table S4-excel.xlsx
- biomedicines-2248930-supplementary.pdf
